# Supplementary material for: ChatGPT as a Support Tool for Informed Consent and Preoperative Patient Education Prior to Penile Prosthesis Implantation
Source: J Clin Med. 2024 Dec 10;13(24):7482. doi: 10.3390/jcm13247482 (PMC11679547; doi:10.3390/jcm13247482)
Supplement: Supplementary file 1 [file jcm-13-07482-s001.zip]

Archive with 1 entries (1 files):
- jcm-3356373-supplementary.pdf
